# Supplementary material for: Structure and Evolution of Acinetobacter baumannii Plasmids
Source: Front Microbiol. 2020 Jun 18;11:1283. doi: 10.3389/fmicb.2020.01283 (PMC7315799; doi:10.3389/fmicb.2020.01283)
Supplement: MATERIAL S1 — List in fasta format of genes encoding representative replication proteins of each one of the GR homology groups. [file Data_Sheet_3.zip]

Archive with 2 entries (2 files):
- Supplementary Material S1.docx
- Supplementary Materials S2.docx
